# Supplementary material for: The Prognostic Value of Pre-Treatment Circulating Biomarkers of Systemic Inflammation (CRP, dNLR, YKL-40, and IL-6) in Vulnerable Older Patients with Metastatic Colorectal Cancer Receiving Palliative Chemotherapy—The Randomized NORDIC9-Study
Source: J Clin Med. 2022 Sep 23;11(19):5603. doi: 10.3390/jcm11195603 (PMC9571053; doi:10.3390/jcm11195603)
Supplement: Supplementary file 1 [file jcm-11-05603-s001.zip]

Archive with 1 entries (1 files):
- jcm-1891858-supplementary.pdf
